# Supplementary material for: A Conceptual Framework to Integrate Biodiversity, Ecosystem Function, and Ecosystem Service Models
Source: Bioscience. 2022 Sep 1;72(11):1062–73. doi: 10.1093/biosci/biac074 (PMC9718641; doi:10.1093/biosci/biac074)
Supplement: biac074_Supplemental_Files [file biac074_supplemental_files.zip]

Archive with 2 entries (2 files):
- Supplemental_tables_2_and_3.docx
- Supplement_1.pdf
